# Supplementary material for: Theoretical Investigation of Electric Polarizability in Porphyrin–Zinc and Porphyrin–Zinc–Thiazole Complexes Using Small Property-Oriented Basis Sets
Source: Int J Mol Sci. 2024 Oct 14;25(20):11044. doi: 10.3390/ijms252011044 (PMC11507248; doi:10.3390/ijms252011044)
Supplement: Supplementary file 1 [file ijms-25-11044-s001.zip]

Archive with 1 entries (1 files):
- ijms-3253227-supplementary.pdf
